# Supplementary material for: Preventive Versus Curative Application of Endophytic Trichoderma harzianum and Bacillus subtilis for Biological Control of Meloidogyne javanica and M. incognita in Olive Under Greenhouse Conditions
Source: Pathogens. 2026 Jun 11;15(6):624. doi: 10.3390/pathogens15060624 (PMC13304642; doi:10.3390/pathogens15060624)
Supplement: Supplementary file 1 [file pathogens-15-00624-s001.zip]

Archive with 1 entries (1 files):
- pathogens-4286432R3 Supplementary Materials.pdf
